# Supplementary material for: CDDO-Me Abrogates Aberrant Mitochondrial Elongation in Clasmatodendritic Degeneration by Regulating NF-κB-PDI-Mediated S-Nitrosylation of DRP1
Source: Int J Mol Sci. 2023 Mar 20;24(6):5875. doi: 10.3390/ijms24065875 (PMC10053800; doi:10.3390/ijms24065875)
Supplement: Supplementary file 1 [file ijms-24-05875-s001.zip]

Archive with 1 entries (1 files):
- ijms-2217732-supplementary.pdf
